# Supplementary material for: Functional Characterization of Neurofilament Light Splicing and Misbalance in Zebrafish
Source: Cells. 2020 May 16;9(5):1238. doi: 10.3390/cells9051238 (PMC7291018; doi:10.3390/cells9051238)
Supplement: Supplementary file 1 [file cells-09-01238-s001.zip]

Archive with 24 entries (21 files):
- Neflb Supp Figures/
- Neflb Supp Figures/Sup fig1.tif
- __MACOSX/
- __MACOSX/Neflb Supp Figures/
- __MACOSX/Neflb Supp Figures/._Sup fig1.tif
- Neflb Supp Figures/Sup fig2.tif
- __MACOSX/Neflb Supp Figures/._Sup fig2.tif
- Neflb Supp Figures/Sup fig3.tif
- __MACOSX/Neflb Supp Figures/._Sup fig3.tif
- Neflb Supp Figures/Sup table.tif
- __MACOSX/Neflb Supp Figures/._Sup table.tif
- Neflb Supp Figures/Suppl Movie 1 Ctrl.avi
- __MACOSX/Neflb Supp Figures/._Suppl Movie 1 Ctrl.avi
- Neflb Supp Figures/Suppl Movie 2 nefl SV.avi
- __MACOSX/Neflb Supp Figures/._Suppl Movie 2 nefl SV.avi
- Neflb Supp Figures/Supplementary Figure 1.docx
- __MACOSX/Neflb Supp Figures/._Supplementary Figure 1.docx
- Neflb Supp Figures/Supplementary Figure 2.docx
- __MACOSX/Neflb Supp Figures/._Supplementary Figure 2.docx
- Neflb Supp Figures/Supplementary Figure 3.docx
- __MACOSX/Neflb Supp Figures/._Supplementary Figure 3.docx
- Neflb Supp Figures/Supplementary Table 1.docx
- __MACOSX/Neflb Supp Figures/._Supplementary Table 1.docx
- __MACOSX/._Neflb Supp Figures
